# Supplementary material for: DrugForm-TAS: Target-Agnostic Selectivity as Proteome-wide Binding Propensity Estimation
Source: Comput Struct Biotechnol J. 2026 May 18;35(1):0034. doi: 10.34133/csbj.0034 (PMC13181170; doi:10.34133/csbj.0034)
Supplement: Supplementary 1 — Supplementary Text Figs. S1 to S9 [file csbj.0034.f1.zip]

Archive with 11 entries (11 files):
- DrugForm-TAS (Target Agnostic Selectivity) Supplementary.pdf
- Figure_S1.png
- Figure_S10.png
- Figure_S2.png
- Figure_S3.png
- Figure_S4.png
- Figure_S5.png
- Figure_S6.png
- Figure_S7.png
- Figure_S8.png
- Figure_S9.png
